# Supplementary material for: Drug Loaded 3D-Printed Poly(ε-Caprolactone) Scaffolds for Local Antibacterial or Anti-Inflammatory Treatment in Bone Regeneration
Source: Polymers (Basel). 2023 Sep 30;15(19):3957. doi: 10.3390/polym15193957 (PMC10575412; doi:10.3390/polym15193957)
Supplement: Supplementary file 1 [file polymers-15-03957-s001.zip]

Archive with 1 entries (1 files):
- polymers-2604194-supplementary.pdf
